# Supplementary material for: Recurrent DNMT3B rearrangements are associated with unfavorable outcome in dicentric (9;20)-positive pediatric BCP-ALL
Source: Leukemia. 2023 Oct 16;37(12):2522–5. doi: 10.1038/s41375-023-02058-w (PMC10681884; doi:10.1038/s41375-023-02058-w)
Supplement: Supplementary file 2 — Supplementary Tables [file 41375_2023_2058_MOESM2_ESM.xlsx]

## Sheet: Supplementary Table S1
Supplementary Table S1 - Clinical characteristics of patients included in the study and the number of reads obtained through targeted RNA sequencing.
Patient	Age at diagnosis	Gender	WBC count (x109/L)	CNS involvement	Initial Prednisone response	MRD after induction	MRD after consolidation	Treatment study	Risk group stratification	Status	IKZF1plus*	DNMT3B-rearranged	Karyotype	Number of reads (targeted RNA sequencing)
DCGP001	1.11978	female	122.4	No	Good	Negative	Negative	ALL 2000	SR	CCR	No	No	45,XX,dic(9;20)(p11~13;q11)[18]/46,XX[7]	4057002
DCGP002	5.45106	female	175.2	No	Good	Negative	Negative	ALL 2000	SR	CCR	No	No	47,XX,+?der(X),der(4)t(4;7)(p?15;?q22),dic(9;20)(p11~12;q11),?del(17)(p12),+21	4266926
DCGP003	14.6283	male	21.2	Yes	Good	Negative	Negative	ALL 2000	SR	CCR	No	No	45,XY,dic(9;20)(p13;q11)[14]/46,XY[6]	4394348
DCGP004	1.83162	female	241.26	No	Good	≤10-3	≤10-4	ALL 2000	MR	Relapse	Yes	Yes	45,​XX,​t(11;12)(q12;p13),​-20[12]/46,​XX[3]	3356149
DCGP005	1.70021	female	149	No	Good	Negative	Negative	ALL 2000	SR	Relapse	Yes	No	45,XX,del(9)(p21),dic(9;20)(p11~13;q11)[6]/46,XX[4]	2944079
DCGP006	2.54346	female	170	No	Poor	≤10-2	≤10-4	ALL 2000	HR	Relapse	Yes	No	45,XX,dic(9;20)(p11;q11),del(13)(q13q21)[16]/46,idem,+X[2]	3420088
DCGP007	1.42916	female	6.3	No	Good	Negative	Negative	ALL 2000	SR	CCR	No	No	45,XX,-20[4]/46,XX[13]	1406047
DCGP008	1.62902	female	25.5	No	Good	Negative	Negative	ALL 2000	MR	CCR	No	No	45,XX,dic(9;20)(p11-13;q11),?der(17)(p?)/46,XX	3600479
DCGP009	3.87953	female	29.9	No	Good	≤10-4	Negative	ALL 2000	MR	CCR	Yes	No	45,XX,dic(9;20)(p11~12;q11),t(9;14)(p11;q32),der(14)t(9;14)(p11~12;q32)	3595593
DCGP010	2.23135	female	61.8	No	Good	≤10-4	Negative	ALL 2009	MR	CCR	No	No	Not applicable	4470867
DCGP011	1.9603	female	36.6	No data	Poor	Negative	Negative	ALL 2009	HR	CCR	No	No	45,XX,add(2)(p13),dic(9;20)(p11;q11)[18]/46,XY[2]	Not applicable
DCGP012	2.42026	male	193.9	No	Good	Positive, not quantifiable	Positive, not quantifiable	ALL 2009	MR	Relapse	No	Yes	45,XY,dic(9;20)(p13;q11)[9]/46,XY[1]	4083206
DCGP013	3.30732	female	32.62	No	Good	≤10-4	Negative	ALL 2009	MR	CCR	No	No	47,XX,dic(9;20)(p13;q11),+21[11]	3750332
DCGP014	5.20739	female	50.22	Yes	Good	≤10-4	Negative	ALL 2009	MR	CCR	No	No	47,XX,dic(9;20)(p13;q11),+21[8]/48,idem,+mar[4]/46,XX[12]	4121749
DCGP015	2.46133	female	2.15	No	Good	Negative	Negative	ALL 2009	SR	CCR	Yes	No	46,XX[25]	992565
DCGP016	2.75154	male	2.68	No	Good	≤10-4	Negative	ALL 2009	MR	CCR	Yes	No	45,XY,dic(9;20)(p12;q12)[12]/46,XY[3]	2609577
DCGP017	4.07118	male	8	No	Good	≤10-3	Negative	ALL 2009	MR	CCR	No	No	45,XY,dic(9;20)(p13;q11)[4]/46,XY[11]	2616213
DCGP018	3.87132	male	16.24	No	Good	Positive, not quantifiable	Negative	ALL 2009	MR	Relapse	Yes	Yes	46,XY,t(11;22)(q24;q12)[11]/45,idem,-20[9]	3324919
DCGP019	5.94935	male	69.6	No	Good	≤10-4	Negative	ALL 2009	MR	CCR	Yes	No	Not applicable	5240627
DCGP020	2.7269	female	46.7	No	Good	≤10-5	Negative	ALL 2009	MR	CCR	Yes	Yes	45,XX,dic(9;20)(p11;q11),der(17),inc[cp14]/46,XX[2]	4020533
DCGP021	2.41478	male	50.7	No	Good	Positive, not quantifiable	Negative	ALL 2009	MR	CCR	Yes	Yes	45,XY,dic(9;20)(p13;p11)[15]/46,XY[20]	4309331
DCGP022	5.35524	female	94.4	No	Good	Negative	Negative	ALL 2009	SR	LFU in CCR	No	No	46,XX,dic(9;20)(p11;q11),+21[13]/46,XX[2]	4065555
DCGP023	3.11841	female	103.53	No	Good	≤10-4	Negative	ALL 2009	MR	Relapse	No	Yes	45,XX,-20[20]	3955868
DCGP024	4.04928	male	5.2	No	Good	Positive, not quantifiable	Negative	ALL 2009	MR	CCR	No	No	46,XY,dic(9;20)(p11;q11),del(16)(q12),+21[18]/46,XY[3]	2888012
DCGP025	1.84257	female	16.27	No	Good	Negative	Negative	ALL 2009	SR	CCR	No	No	47,XX,+X,dic(9;20)(p11;q11),del(9)(p21),+21[9]/46,XX[1]	4404428
DCGP026	4.18891	male	52.4	No	Good	Positive, not quantifiable	Negative	ALL 2009	MR	CCR	No	No	48,XY,+X,dic(9;20)(p11;q11),+21,+21[15]	4430129
DCGP027	3.06366	male	248.34	No	Good	≤10-3	Negative	ALL 2009	MR	Relapse	Yes	No	45,XY,del(16)(q11q23),-20[13]/46,XY[7]	3683850
DCGP028	3.20876	male	86.3	No	Good	Positive, not quantifiable	Positive, not quantifiable	ALL 2009	MR	Relapse	Yes	No	45,XY,-9[9]/46,XY[6]	1857283
DCGP029	3.6167	male	22.6	No	Good	≤10-3	Negative	ALL 2009	HR	Relapse	Yes	No	48,​XY,​+7,​+8,​add(9)(p13),​-20,​+21[13]/46,​XY[7]	1793293
DCGP030	1.97125	male	40.14	No	Good	Negative	Negative	ALL 2009	SR	CCR	No	No	45,XY,dic(9;20)(p13;q11)[18]/46,XY[12]	3959876
DCGP031	7.49076	female	16.2	No	Good	≤10-5	Negative	ALL 2009	MR	CCR	Yes	No	Not applicable	4280530
DCGP032	4.60822	female	43.1	Yes	Good	Negative	No data	ALL 2017	SR	CCR	Yes	No	45,​XX,​dic(9;20)(p11;q11)[20]	4256772
DCGP033	1.66301	male	17.98	No	Good	Negative	No data	ALL 2017	SR	CCR	No	No	48~49,​XY,​dic(9;20)(p13;q11),​+8,​+10,​+18,​+21[cp20]	3690726
DCGP034	2.91781	male	135.15	No	Good	Positive, not quantifiable	Negative	ALL 2017	MR	Relapse	No	No	46,XY,+8,dic(9;20)(p12;q12),inc[6]/46,XY[9]	3337852
DCGP035	6.70685	female	15.8	No data	No data	Negative	No data	ALL 2017	SR	CCR	No	No	Not applicable	2910242
DCGP036	3	female	65.9	No	Good	Positive, not quantifiable	Positive, not quantifiable	ALL 2017	MR	CCR	No	No	46,​XX,​del(9)(p21),​add(20)(q12)[13]/46,​XX[7]	3737319
DCGP037	4.39178	male	4.61	No	Good	Negative	No data	ALL 2017	SR	CCR	Yes	No	44,​XY,​-7,​dic(9;20)(p12;q11),​der(11)t(7;11)(q11.​2;q14)[19]/46,​XY[4]	3024343
DCGP038	3.43014	male	60.78	No	Good	≤10-4	Negative	ALL 2017	HR	CCR	Yes	No	45,​XY,​dic(9;20)(p13;q11)[14]/46,​idem,​+8[2]/46,​XY[4]	4544157
DCGP039	2.23562	male	2.35	No	Good	≤10-2	No data	ALL 2017	MR	CCR	Yes	No	46,​XY[20]	2829360
DCGP040	2.04932	female	10.12	No	Good	Positive, not quantifiable	Positive, not quantifiable	ALL 2017	MR	CCR	No	No	46,​XX,​dic(9;20)(p13;q11)t(2;20)(p13;q13),​+21[4]/46,​XX[18]	4103523
DCGP041	6.38356	female	2.87	Yes	Good	Positive, not quantifiable	Positive, not quantifiable	ALL 2017	MR	CCR	No	No	46~47,​XX,​del(6)(q21q25),​dic(9;20)(p12;q11),​+21,​+21[cp9]	3643386
DCGP042	17.4301	male	17.2	No	Good	Positive, not quantifiable	Negative	ALL 2017	MR	CCR	No	No	46,​XY,​del(5)(q21q33),​der(8;17)(q10;q10),​-20,​+21[17]/46,​XY[6]	4930733
DCGP043	5.25753	female	1.9	No	Good	Positive, not quantifiable	Negative	ALL 2017	MR	CCR	No	No	45,​XX,​inv(2)(p22q14),​add(8)(p21),​dic(9;20)(p12;q11)[14]/46,​idem,​+18[6]/46,​XX[1]	3109323
DCGP044	5.1726	female	1.3	No	Good	Positive, not quantifiable	No data	ALL 2017	MR	CCR	Yes	No	46,​XX,inc[3]	3309757
DCGP045	12.0192	female	2.6	No	No data	≤10-3	Negative	ALL 2017	MR	CCR	No	No	45,​XX,​dic(9;20)(p12;q12),inc[6]	3387143
DCGP046	1.90959	male	9.6	No	Good	Negative	No data	ALL 2017	SR	LFU in CCR	No	No	46,​XY[25]	3746382
DCGP047	1.83836	female	50.9	No	Good	Positive, not quantifiable	Negative	ALL 2017	MR	CCR	No	No	48~51,​XX,​+X,​del(9)(p11),​+10,​+14,​+18,​-20,​+21,​+21[cp15]/46,​XX[5]	4148726
DCGP048	14.4274	female	3.4	No	Good	Positive, not quantifiable	Negative	ALL 2017	MR	Relapse	No	No	46,​XX,​dic(9;20)(p12;q12),​del(11)(q22),​+21[5]/46,​XX[10]	3545229
DCGP049	4.12603	female	51.4	No	Good	Negative	No data	ALL 2017	SR	CCR	No	No	46,​XX,​dic(9;20)(p12;q11),​+21[14]/46,​XX[1]	3471630
DCGP050	2.46575	female	39.5	No	Good	Positive, not quantifiable	Negative	ALL 2017	MR	CCR	No	No	45,​XX,​dic(9;20)(p12;q11)[19]/46,​XX[1]	3046350
DCGP051	4.06027	male	5.14	No	Good	Positive, not quantifiable	Negative	ALL 2017	HR	CCR	Yes	No	45,​XY,​t(2;22)(p14;q12),​t(4;12)(q32;q23),​-6,​del(8)(p12),​add(9)(p21),​del(18)(q22),​-20,​+mar[20]/46,​XY[1]	4575871
DCGP052	4.13151	female	14.9	No	Good	≤10-4	Negative	ALL 2017	MR	CCR	No	No	45,​XX,​dic(9;20)(p12;q11)[1]/45,​idem,​del(6)(q14q24)[14]/46,​XX[5]	3810603
DCGP053	4.23836	male	36.7	No data	Good	Positive, not quantifiable	Negative	ALL 2017	MR	CCR	No	No	45,​XY,​dic(9;20)(p12;q11)[6]/45,​idem,​del(16)(q21)[4]/46,​XY[5]	3388137
DCGP054	2.08219	female	9.43	No	Good	Positive, not quantifiable	Negative	ALL 2017	MR	CCR	No	No	45,​XX,​dic(9;20)(p12;q11),​add(11)(p12),​inc[5]/46,​XX[20]	4033773
DCGP055	1.31507	female	45.23	No	Good	Positive, not quantifiable	Positive, not quantifiable	ALL 2017	MR	CCR	No	No	45,XX,dic(9;20)(p12;q12),inc[9]/45,-9,-20,+mar[4]/46,XX[2]	3180391
DCGP056	1.35616	female	65.2	No	Good	Positive, not quantifiable	Negative	ALL 2017	MR	CCR	No	No	46,​XX,​dic(9;20)(p13;q11),​+21[2]/46,​XX[18]	3747061
DCGP057	1.6137	female	3.6	No	Good	Positive, not quantifiable	Negative	ALL 2017	MR	CCR	No	No	45,​XX,​del(4)(p14),​dic(9;20)(p13;q11)[6]/46,​XX[15]	3240169
*According to AIEOP-BFM study group, IKZF1plus profile is characterized by the presence of co-occurring deletions in IKZF1 gene and CDKN2A, CDKN2B, PAX5, or pseudoautosomal region 1 (PAR1), and absence of ERG gene deletion.
WBC - white blood cells, CNS - central nervous system, SR - standard-risk, MR - medium-risk, HR - high-risk, CCR - complete remission, LFU - lost to follow-up.

## Sheet: Supplementary Table S2
Supplementary Table S2 - Minimal residual disease in dic(9,20)-positive and DNMT3B-rearranged ALL cases.
		Non-relapsed			Relapsed
		dic(9;20)*	DNMT3B-positive	Total dic(9;20)	dic(9;20)*	DNMT3B-positive	Total dic(9;20)
MRD after induction	MRD-positive	28	2	30	6	4	10
	≤10-2	1	0	1	1	0	1
	≤10-3	2	0	2	2	1	3
	≤10-4	8	0	8	0	1	1
	≤10-5	1	1	2	0	0	0
	Not quantifiable	16	1	17	3	2	5
	MRD-negative	16	0	16	1	0	1
	No data	0	0	0	0	0	0
MRD after consolidation	MRD-positive	4	0	4	2	2	4
	≤10-2	0	0	0	0	0	0
	≤10-3	0	0	0	0	0	0
	≤10-4	0	0	0	1	1	2
	≤10-5	0	0	0	0	0	0
	Not quantifiable	4	0	4	1	1	2
	MRD-negative	32	2	34	5	2	7
	No data	8	0	8	0	0	0
*excluding DNMT3B-rearranged cases
MRD - Minimal residual disease

## Sheet: Supplementary Table S3
Supplementary Table S3 - Location of relapse in the patients included in the survival analyses.
Patient	Relapse location
	Bone marrow	CNS	Testis	Other
DCGP004	yes	-	-	-
DCGP005	yes	yes	-	-
DCGP006	yes	-	-	yes
DCGP012	yes	yes	no	no
DCGP018	no	yes	no	no
DCGP023	no	yes	no	no
DCGP027	no	yes	no	no
DCGP028	yes	yes	no	no
DCGP029	no	no	yes	no

## Sheet: Supplementary Table S4
Supplementary Table S4 - Breakpoint positions on the chromosomes 9 and 20 in six DNMT3B-rearranged dic(9;20)-positive ALL cases.
Patient	Breakpoint position* (chromosome 20)	Fusion partner gene (chromosome 20)	Breakpoint position* (chromosome 9)	Fusion partner gene (chromosome 9)	Left primer (gDNA validation)	Right primer (gDNA validation)	Left primer (cDNA validation)	Right primer (cDNA validation)
DCGP023	32791581	DNMT3B	36937574	PAX5	TGTGTGTTGAGACTCTGCCA	TGGTGCTAACAGTGCCACAT
DCGP004	32789198	DNMT3B	36990346	PAX5	ATGCCTTCACACTGTCTGGG	GCTCCACCATCTTCACTGCT
DCGP012	32788534	DNMT3B	37028148	PAX5	ATTGCTGCACGAAGACTCCT	TAATGCAGCAATGAGGGCCC	CATCGACCTCACAGACGACA	TGACTGTCACACGCTTCCTT
DCGP018	32788381	DNMT3B	37222369	ZCCHC7			TAACAACAGTGTCTCCAGCCG	GTCTTGAAGGGGTCTTCGGC
DCGP020	32807500	DNMT3B	37307925	ZCCHC7	CAGCTGGGTTTGAAGAGGGA	CTCCCCTTCTTTATCACAGGCA	TTCTGTGTGGAGTGCCTGGA	GTCTTGAAGGGGTCTTCGGC
DCGP021	32776009	DNMT3B	37217342	ZCCHC7	CCTGTGAAGGGAAACGCTCA	GAGGCGAAAGGGGAGCTTTA	AGTGGCCCAAGTAAACCTAGC	GTCTTGAAGGGGTCTTCGGC
*Genomic positions are determined using whole genome sequencing and based on HG38 genome built. All the breakpoints were confirmed by PCR and Sanger sequencing using genomic DNA and/or cDNA.
gDNA - Genomic DNA; cDNA - Complementary DNA.

## Sheet: Supplementary Table S5
Supplementary Table S5 - Differentially expressed genes in DNMT3B-rearranged dic(9;20)-positive ALL.
Ensembl gene ID	Gene name	baseMean	log2FoldChange*	lfcSE	stat	P-value	Adjusted P-value	Chromosome	Gene biotype
ENSG00000287407	AL596442.3	63.5709	9.0242	1.61738	5.57953	2.41165e-08	3.85237e-05	chr6	lncRNA
ENSG00000257599	OVCH1-AS1	1340.29	6.91906	2.01884	3.42725	0.000609724	0.0603703	chr12	lncRNA
ENSG00000213231	TCL1B	2999.83	5.59153	0.999954	5.59178	2.24748e-08	3.84655e-05	chr14	protein_coding
ENSG00000271615	ACTG1P22	45.1031	5.54887	1.62971	3.40482	0.000662074	0.0639676	chr2	transcribed_processed_pseudogene
ENSG00000100985	MMP9	750.853	5.1052	1.17023	4.36256	1.28549e-05	0.0045215	chr20	protein_coding
ENSG00000166068	SPRED1	739.924	5.10213	1.07081	4.76474	1.89093e-06	0.00115483	chr15	protein_coding
ENSG00000149289	ZC3H12C	417.58	5.05435	1.14834	4.40142	1.07546e-05	0.00395965	chr11	protein_coding
ENSG00000246465	AC138904.1	31.4161	5.02468	1.43303	3.50634	0.000454319	0.0506323	chr16	lncRNA
ENSG00000196730	DAPK1	1414.12	4.95596	0.742919	6.67094	2.54176e-11	1.59333e-07	chr9	protein_coding
ENSG00000077943	ITGA8	91.1315	4.9048	1.41419	3.46828	0.000523797	0.0560249	chr10	protein_coding
ENSG00000182963	GJC1	199.533	4.716	1.04824	4.49898	6.82817e-06	0.00282086	chr17	protein_coding
ENSG00000250410	AC112722.1	28.8478	4.62275	1.36564	3.38506	0.000711633	0.0666072	chr4	lncRNA
ENSG00000138771	SHROOM3	275.714	4.56393	1.07593	4.24186	2.21676e-05	0.0064579	chr4	protein_coding
ENSG00000130881	LRP3	230.715	4.53545	1.04141	4.35509	1.33014e-05	0.0045215	chr19	protein_coding
ENSG00000198502	HLA-DRB5	2918.41	4.53233	0.896482	5.05569	4.28844e-07	0.000331468	chr6	protein_coding
ENSG00000187037	GPR141	243.961	4.4452	1.05518	4.21273	2.52302e-05	0.00694874	chr7	protein_coding
ENSG00000172260	NEGR1	1071.76	4.31871	1.07429	4.02006	5.81834e-05	0.0123358	chr1	protein_coding
ENSG00000160191	PDE9A	952.711	4.27913	1.12763	3.79478	0.000147772	0.0226973	chr21	protein_coding
ENSG00000162747	FCGR3B	211.701	4.2785	1.23228	3.47203	0.000516545	0.055752	chr1	protein_coding
ENSG00000225489	AL354707.1	119.69	4.23029	1.06279	3.98038	6.88058e-05	0.0137388	chr9	lncRNA
ENSG00000188620	HMX3	311.661	4.07915	1.01522	4.01801	5.86905e-05	0.0123358	chr10	protein_coding
ENSG00000127920	GNG11	105.377	4.07911	1.25108	3.26046	0.00111232	0.0906677	chr7	protein_coding
ENSG00000117322	CR2	1060.07	3.89321	0.996424	3.90718	9.33798e-05	0.015982	chr1	protein_coding
ENSG00000178404	CEP295NL	307.265	3.8485	1.11399	3.45469	0.000550924	0.0571853	chr17	protein_coding
ENSG00000159339	PADI4	424.366	3.77522	1.03579	3.64477	0.000267626	0.0356255	chr1	protein_coding
ENSG00000163069	SGCB	120.195	3.76493	0.97421	3.8646	0.000111272	0.0185152	chr4	protein_coding
ENSG00000164111	ANXA5	1494.52	3.75843	0.71636	5.24657	1.54959e-07	0.000148519	chr4	protein_coding
ENSG00000158825	CDA	92.2219	3.73312	1.13365	3.293	0.000991237	0.0839259	chr1	protein_coding
ENSG00000121316	PLBD1	416.572	3.72706	0.996205	3.74126	0.0001831	0.0265894	chr12	protein_coding
ENSG00000177045	SIX5	79.5038	3.71976	1.02747	3.62033	0.000294233	0.0380761	chr19	protein_coding
ENSG00000151650	VENTX	295.758	3.71066	1.07874	3.43981	0.000582112	0.0594983	chr10	protein_coding
ENSG00000159714	ZDHHC1	46.9092	3.61977	0.925219	3.91233	9.14081e-05	0.0159794	chr16	protein_coding
ENSG00000228594	FNDC10	42.2356	3.61863	0.942431	3.83968	0.000123196	0.0198114	chr1	protein_coding
ENSG00000269404	SPIB	1319.62	3.59545	0.931031	3.8618	0.000112557	0.0185386	chr19	protein_coding
ENSG00000154102	C16orf74	356.181	3.5536	0.779373	4.55956	5.12613e-06	0.00240838	chr16	protein_coding
ENSG00000128383	APOBEC3A	157.042	3.52011	1.01899	3.4545	0.000551304	0.0571853	chr22	protein_coding
ENSG00000262655	SPON1	59.2085	3.49454	1.01644	3.438	0.000586019	0.0594983	chr11	protein_coding
ENSG00000285534	AL163541.1	383.091	3.45781	1.04693	3.3028	0.000957249	0.0818393	chr13	lncRNA
ENSG00000157077	ZFYVE9	265.277	3.45176	0.839174	4.11329	3.90067e-05	0.00925385	chr1	protein_coding
ENSG00000261303	AC022748.2	69.3341	3.44588	1.03899	3.31656	0.000911329	0.0791172	chr15	transcribed_unprocessed_pseudogene
ENSG00000255097	AP006259.1	106.342	3.43216	1.05534	3.25218	0.00114524	0.0917762	chr11	lncRNA
ENSG00000184489	PTP4A3	1440.38	3.36215	0.943621	3.56303	0.000366597	0.0434853	chr8	protein_coding
ENSG00000204577	LILRB3	168.539	3.33527	0.982455	3.39483	0.000686701	0.065554	chr19	protein_coding
ENSG00000160883	HK3	683.247	3.29519	0.960722	3.42991	0.000603787	0.0600304	chr5	protein_coding
ENSG00000198816	ZNF358	130.607	3.28172	0.817776	4.01298	5.99558e-05	0.0124922	chr19	protein_coding
ENSG00000163563	MNDA	685.256	3.25801	1.0001	3.25768	0.00112329	0.0909294	chr1	protein_coding
ENSG00000171777	RASGRP4	150.103	3.18435	0.807894	3.94154	8.0959e-05	0.0149845	chr19	protein_coding
ENSG00000158481	CD1C	348.741	3.17142	0.928825	3.41445	0.000639118	0.0622517	chr1	protein_coding
ENSG00000179909	ZNF154	804.604	3.16642	0.697914	4.53699	5.70639e-06	0.00257983	chr19	protein_coding
ENSG00000170011	MYRIP	740.159	3.16255	0.93219	3.3926	0.000692316	0.0658277	chr3	protein_coding
ENSG00000268500	AC018755.2	105.708	3.1468	0.977024	3.2208	0.00127833	0.0978327	chr19	protein_coding
ENSG00000203710	CR1	998.547	3.13731	0.620307	5.05767	4.24412e-07	0.000331468	chr1	protein_coding
ENSG00000140479	PCSK6	248.544	3.13511	0.949438	3.30206	0.000959761	0.0818393	chr15	protein_coding
ENSG00000254859	AC067930.3	32.2292	3.10527	0.896251	3.46473	0.000530764	0.0560249	chr8	lncRNA
ENSG00000137177	KIF13A	333.329	3.07577	0.516248	5.95793	2.55446e-09	5.81647e-06	chr6	protein_coding
ENSG00000085265	FCN1	2192.9	3.07298	0.921064	3.33634	0.000848902	0.0758976	chr9	protein_coding
ENSG00000128266	GNAZ	1129.15	3.06096	0.948465	3.22728	0.00124972	0.0965708	chr22	protein_coding
ENSG00000172508	CARNS1	1024.96	3.05386	0.781248	3.90895	9.26982e-05	0.0159794	chr11	protein_coding
ENSG00000172366	MCRIP2	365.476	3.05339	0.590225	5.17326	2.30041e-07	0.000212	chr16	protein_coding
ENSG00000262580	AC087741.1	118.587	3.05124	0.761813	4.00523	6.19562e-05	0.0125808	chr17	lncRNA
ENSG00000112232	KHDRBS2	132.818	3.0466	0.837718	3.63678	0.000276066	0.0363451	chr6	protein_coding
ENSG00000232629	HLA-DQB2	125.948	3.04368	0.775909	3.92273	8.75528e-05	0.0155477	chr6	protein_coding
ENSG00000228784	LINC00954	194.452	3.0337	0.723619	4.1924	2.76017e-05	0.00734849	chr2	lncRNA
ENSG00000183688	RFLNB	3493.11	3.02144	0.63987	4.72196	2.33587e-06	0.00130162	chr17	protein_coding
ENSG00000132185	FCRLA	498.803	3.01781	0.911126	3.31217	0.000925744	0.0800785	chr1	protein_coding
ENSG00000168461	RAB31	550.278	2.99569	0.896221	3.34258	0.000830034	0.0750508	chr18	protein_coding
ENSG00000164530	PI16	139.796	2.97374	0.780202	3.81149	0.00013813	0.0216322	chr6	protein_coding
ENSG00000175198	PCCA	203.839	2.93472	0.858415	3.41877	0.000629056	0.0617738	chr13	protein_coding
ENSG00000174705	SH3PXD2B	180.122	2.90783	0.897457	3.24008	0.00119496	0.0936635	chr5	protein_coding
ENSG00000187116	LILRA5	364.888	2.87116	0.884878	3.24469	0.00117577	0.0932867	chr19	protein_coding
ENSG00000119514	GALNT12	106.655	2.86051	0.730694	3.91479	9.04844e-05	0.0159419	chr9	protein_coding
ENSG00000169184	MN1	133.502	2.82717	0.768467	3.67898	0.000234169	0.0313459	chr22	protein_coding
ENSG00000197461	PDGFA	480.103	2.80682	0.864358	3.24729	0.00116511	0.092748	chr7	protein_coding
ENSG00000254415	SIGLEC14	174.705	2.80401	0.70502	3.97721	6.97297e-05	0.0137635	chr19	protein_coding
ENSG00000185800	DMWD	557.272	2.79105	0.568306	4.91118	9.0529e-07	0.00063799	chr19	protein_coding
ENSG00000139132	FGD4	428.102	2.79089	0.586688	4.75702	1.96472e-06	0.00115483	chr12	protein_coding
ENSG00000014257	ACP3	100.208	2.77272	0.723961	3.82993	0.00012818	0.0203398	chr3	protein_coding
ENSG00000182578	CSF1R	548.583	2.75654	0.794275	3.47051	0.000519468	0.055816	chr5	protein_coding
ENSG00000150681	RGS18	256.552	2.74266	0.799549	3.43026	0.000602996	0.0600304	chr1	protein_coding
ENSG00000211898	IGHD	1729.35	2.73785	0.628032	4.35941	1.30416e-05	0.0045215	chr14	IG_C_gene
ENSG00000170456	DENND5B	834.043	2.73051	0.822258	3.32075	0.00089776	0.0782227	chr12	protein_coding
ENSG00000223511	AL683807.1	147.194	2.72749	0.774822	3.52015	0.000431303	0.0492116	chrX	lncRNA
ENSG00000186350	RXRA	692.596	2.72289	0.463455	5.87519	4.22366e-09	7.78485e-06	chr9	protein_coding
ENSG00000105926	MPP6	2200.26	2.72161	0.77163	3.52709	0.000420157	0.0481693	chr7	protein_coding
ENSG00000196739	COL27A1	112.501	2.68823	0.682516	3.9387	8.19236e-05	0.0149845	chr9	protein_coding
ENSG00000233247	UBE2E4P	59.7778	2.68272	0.782121	3.43006	0.000603442	0.0600304	chrX	processed_pseudogene
ENSG00000109762	SNX25	1372.16	2.67905	0.774431	3.45938	0.000541421	0.0566506	chr4	protein_coding
ENSG00000101849	TBL1X	685.076	2.67485	0.62797	4.25952	2.04866e-05	0.00621366	chrX	protein_coding
ENSG00000165138	ANKS6	731.359	2.65821	0.765338	3.47326	0.000514185	0.0557484	chr9	protein_coding
ENSG00000183722	LHFPL6	172.629	2.63852	0.681745	3.87025	0.000108724	0.0182177	chr13	protein_coding
ENSG00000086967	MYBPC2	160.754	2.58197	0.542903	4.75586	1.97605e-06	0.00115483	chr19	protein_coding
ENSG00000112667	DNPH1	123.408	2.57989	0.627001	4.11465	3.87773e-05	0.00925385	chr6	protein_coding
ENSG00000101336	HCK	750.138	2.57189	0.658812	3.90382	9.4685e-05	0.0160904	chr20	protein_coding
ENSG00000163191	S100A11	255.244	2.5559	0.714014	3.57962	0.000344093	0.0422811	chr1	protein_coding
ENSG00000134569	LRP4	106.712	2.55484	0.706598	3.61569	0.000299548	0.038178	chr11	protein_coding
ENSG00000104936	DMPK	333.539	2.54916	0.611687	4.16742	3.08066e-05	0.00811161	chr19	protein_coding
ENSG00000154146	NRGN	159.343	2.54011	0.734008	3.4606	0.00053898	0.0566425	chr11	protein_coding
ENSG00000155966	AFF2	238.625	2.52956	0.701864	3.60406	0.000313283	0.0387302	chrX	protein_coding
ENSG00000136830	NIBAN2	418.589	2.5058	0.591016	4.23982	2.23699e-05	0.0064579	chr9	protein_coding
ENSG00000071575	TRIB2	2078.76	2.47565	0.74164	3.33807	0.000843621	0.0757078	chr2	protein_coding
ENSG00000112303	2.00 VNN	626.544	2.46692	0.648169	3.80599	0.000141237	0.0219752	chr6	protein_coding
ENSG00000128596	CCDC136	109.295	2.46649	0.575214	4.28796	1.80324e-05	0.00576098	chr7	protein_coding
ENSG00000170035	UBE2E3	207.451	2.42669	0.618644	3.9226	8.75983e-05	0.0155477	chr2	protein_coding
ENSG00000234568	BIN2P1	103.596	2.39461	0.595227	4.02302	5.7456e-05	0.0123358	chr4	processed_pseudogene
ENSG00000167972	ABCA3	159.704	2.37683	0.522574	4.54831	5.40774e-06	0.00249182	chr16	protein_coding
ENSG00000093072	ADA2	1672.54	2.34822	0.480476	4.88727	1.02245e-06	0.000699972	chr22	protein_coding
ENSG00000116741	RGS2	3518.84	2.34587	0.564166	4.15812	3.20884e-05	0.0081499	chr1	protein_coding
ENSG00000151692	RNF144A	1198.41	2.33266	0.631162	3.69582	0.00021918	0.0305625	chr2	protein_coding
ENSG00000123384	LRP1	819.144	2.31992	0.712549	3.2558	0.00113072	0.0911988	chr12	protein_coding
ENSG00000197629	MPEG1	1132.65	2.29905	0.709667	3.23962	0.00119688	0.0936635	chr11	protein_coding
ENSG00000050438	SLC4A8	701.502	2.29753	0.584712	3.92934	8.51804e-05	0.0153459	chr12	protein_coding
ENSG00000151948	GLT1D1	166.026	2.28937	0.701818	3.26206	0.00110605	0.0906677	chr12	protein_coding
ENSG00000175489	LRRC25	482.601	2.28372	0.700042	3.26226	0.00110529	0.0906677	chr19	protein_coding
ENSG00000172164	SNTB1	507.005	2.28303	0.709329	3.21858	0.00128827	0.0978659	chr8	protein_coding
ENSG00000142512	SIGLEC10	452.78	2.27666	0.679252	3.35171	0.000803143	0.0731715	chr19	protein_coding
ENSG00000021762	OSBPL5	520.872	2.23972	0.552795	4.05163	5.08613e-05	0.0113896	chr11	protein_coding
ENSG00000155252	PI4K2A	307.91	2.21661	0.600793	3.68948	0.000224712	0.030874	chr10	protein_coding
ENSG00000181523	SGSH	589.648	2.1552	0.645208	3.34032	0.000836822	0.07538	chr17	protein_coding
ENSG00000104894	CD37	4447.65	2.14871	0.581976	3.69209	0.000222416	0.0308053	chr19	protein_coding
ENSG00000059377	TBXAS1	687.913	2.14176	0.593529	3.60851	0.00030796	0.0386337	chr7	protein_coding
ENSG00000163171	CDC42EP3	1247.18	2.06193	0.521154	3.95646	7.60688e-05	0.0142397	chr2	protein_coding
ENSG00000013619	MAMLD1	61.9379	2.05723	0.634958	3.23995	0.00119552	0.0936635	chrX	protein_coding
ENSG00000139266	MARCHF9	510.155	2.03877	0.476931	4.27477	1.91335e-05	0.00595398	chr12	protein_coding
ENSG00000163785	RYK	476.422	2.02754	0.546074	3.71294	0.000204863	0.0288748	chr3	protein_coding
ENSG00000158473	CD1D	92.5576	2.0059	0.619864	3.23604	0.00121201	0.0942886	chr1	protein_coding
ENSG00000065989	PDE4A	518.931	2.00481	0.576348	3.47848	0.000504268	0.0549217	chr19	protein_coding
ENSG00000101439	CST3	443.341	1.98965	0.602087	3.30459	0.000951138	0.0816854	chr20	protein_coding
ENSG00000177697	CD151	151.42	1.98857	0.549956	3.61587	0.000299341	0.038178	chr11	protein_coding
ENSG00000224610	AC108879.1	62.6023	1.97414	0.60912	3.24096	0.00119127	0.0936635	chrX	lncRNA
ENSG00000064666	CNN2	1566.15	1.95228	0.556592	3.50757	0.000452226	0.0506323	chr19	protein_coding
ENSG00000140545	MFGE8	591.838	1.90733	0.555745	3.43203	0.00059908	0.0600304	chr15	protein_coding
ENSG00000127418	FGFRL1	575.207	1.89598	0.471514	4.02104	5.7941e-05	0.0123358	chr4	protein_coding
ENSG00000169896	ITGAM	1859.01	1.84641	0.529938	3.48419	0.000493622	0.0542554	chr16	protein_coding
ENSG00000135709	KIAA0513	735.162	1.82673	0.543566	3.36063	0.000777641	0.071391	chr16	protein_coding
ENSG00000008853	RHOBTB2	818.344	1.8233	0.459148	3.97105	7.15569e-05	0.0137635	chr8	protein_coding
ENSG00000172216	CEBPB	363.298	1.81549	0.534511	3.39655	0.000682406	0.0654045	chr20	protein_coding
ENSG00000133246	PRAM1	328.082	1.80729	0.531294	3.40168	0.00066974	0.0644484	chr19	protein_coding
ENSG00000149177	PTPRJ	2209.49	1.79704	0.465444	3.86092	0.00011296	0.0185386	chr11	protein_coding
ENSG00000116678	LEPR	291.689	1.76274	0.520286	3.38802	0.000704004	0.0661515	chr1	protein_coding
ENSG00000145390	USP53	1520.94	1.75887	0.544965	3.22749	0.00124881	0.0965708	chr4	protein_coding
ENSG00000280135	AL096816.1	689.105	1.7528	0.545003	3.21613	0.00129932	0.0982112	chr6	TEC
ENSG00000140105	WARS1	2631.6	1.69922	0.497322	3.41674	0.000633756	0.0619814	chr14	protein_coding
ENSG00000171467	ZNF318	2397.77	1.68724	0.476922	3.53776	0.000403534	0.0467105	chr6	protein_coding
ENSG00000119922	IFIT2	1710.7	-1.52712	0.468736	-3.25795	0.0011222	0.0909294	chr10	protein_coding
ENSG00000287697	Z99127.3	1052.92	-1.56246	0.484451	-3.22521	0.00125878	0.0966721	chr1	lncRNA
ENSG00000208892	SNORA49	1136.65	-1.62123	0.495395	-3.2726	0.00106565	0.0889685	chr12	snoRNA
ENSG00000247137	AP000873.2	338.717	-1.77083	0.488425	-3.62559	0.000288304	0.037641	chr11	lncRNA
ENSG00000273106	AC019129.2	72.6197	-1.80605	0.55374	-3.26155	0.00110804	0.0906677	chr2	lncRNA
ENSG00000186105	LRRC70	250.049	-1.80612	0.48567	-3.71881	0.000200161	0.0283791	chr5	protein_coding
ENSG00000271855	AC073195.1	182.037	-1.83307	0.5558	-3.29808	0.000973498	0.0827163	chr2	lncRNA
ENSG00000289177	NA	196.893	-1.83742	0.565666	-3.24824	0.00116121	0.0927458	NA	NA
ENSG00000270562	AC097634.1	363.572	-1.84918	0.528047	-3.50192	0.000461923	0.0510052	chr3	lncRNA
ENSG00000235527	HIPK1-AS1	403.042	-1.8527	0.524263	-3.53391	0.000409466	0.0471694	chr1	lncRNA
ENSG00000229337	AC079305.2	945.557	-1.87941	0.520532	-3.61056	0.000305536	0.0385313	chr2	lncRNA
ENSG00000126947	ARMCX1	520.578	-1.91357	0.477381	-4.00849	6.11094e-05	0.0125808	chrX	protein_coding
ENSG00000285646	AL021155.4	9814.3	-1.91409	0.564793	-3.38901	0.000701444	0.0661515	chr1	lncRNA
ENSG00000267325	LINC01415	290.172	-1.94932	0.470052	-4.14702	3.36825e-05	0.00818205	chr18	lncRNA
ENSG00000271938	AC103724.4	187.025	-1.97157	0.611067	-3.22643	0.00125343	0.0965708	chr8	lncRNA
ENSG00000234807	LINC01135	442.042	-2.00512	0.5635	-3.55833	0.000373223	0.0440532	chr1	lncRNA
ENSG00000289457	NA	84.268	-2.00576	0.539028	-3.72107	0.000198377	0.0282935	NA	NA
ENSG00000152931	PART1	128.313	-2.01038	0.612893	-3.28015	0.00103751	0.0872272	chr5	lncRNA
ENSG00000199568	RNU5A-1	3812.52	-2.01408	0.557527	-3.61253	0.000303226	0.0384423	chr15	snRNA
ENSG00000169129	AFAP1L2	1138.43	-2.08055	0.519781	-4.00275	6.26108e-05	0.0126069	chr10	protein_coding
ENSG00000118257	NRP2	273.846	-2.09402	0.646529	-3.23887	0.00120006	0.0936635	chr2	protein_coding
ENSG00000244041	LINC01011	159.367	-2.14347	0.643711	-3.32987	0.00086886	0.076822	chr6	lncRNA
ENSG00000245149	RNF139-AS1	587.865	-2.1561	0.576267	-3.74149	0.000182933	0.0265894	chr8	lncRNA
ENSG00000141655	TNFRSF11A	218.733	-2.18652	0.606723	-3.60382	0.000313579	0.0387302	chr18	protein_coding
ENSG00000289298	NA	3840.49	-2.19128	0.464839	-4.71405	2.42839e-06	0.00131172	NA	NA
ENSG00000142583	SLC2A5	6715.65	-2.19685	0.603878	-3.6379	0.000274865	0.0363451	chr1	protein_coding
ENSG00000200156	RNU5B-1	2671.22	-2.20697	0.577213	-3.82349	0.000131576	0.0207414	chr15	snRNA
ENSG00000136732	GYPC	11564.7	-2.24545	0.533771	-4.20676	2.59057e-05	0.0070537	chr2	protein_coding
ENSG00000049246	PER3	244.76	-2.28997	0.545961	-4.19438	2.73616e-05	0.00734849	chr1	protein_coding
ENSG00000141542	RAB40B	511.527	-2.31193	0.430556	-5.36964	7.88955e-08	8.2192e-05	chr17	protein_coding
ENSG00000289467	NA	207.967	-2.31645	0.583559	-3.96951	7.20201e-05	0.0137635	NA	NA
ENSG00000232082	RPS6KA2-IT1	366.663	-2.34776	0.635289	-3.69558	0.000219387	0.0305625	chr6	lncRNA
ENSG00000265845	AC024267.4	49.0608	-2.3558	0.685999	-3.43412	0.000594492	0.0600304	chr17	lncRNA
ENSG00000038945	MSR1	959.365	-2.412	0.685595	-3.51812	0.000434621	0.0493552	chr8	protein_coding
ENSG00000207493	SNORA46	46.2035	-2.4125	0.625441	-3.85728	0.000114655	0.0186887	chr16	snoRNA
ENSG00000164930	FZD6	1338.35	-2.42691	0.716148	-3.38884	0.000701889	0.0661515	chr8	protein_coding
ENSG00000229766	AL021396.1	76.2461	-2.44294	0.715944	-3.41219	0.000644424	0.0625144	chr20	lncRNA
ENSG00000286066	AC097375.4	87.4408	-2.4534	0.691325	-3.54884	0.000386939	0.045007	chr4	lncRNA
ENSG00000288927	NA	60.1833	-2.45364	0.712628	-3.44308	0.000575119	0.0593726	NA	NA
ENSG00000226756	AC007365.1	35.6353	-2.48081	0.698843	-3.54988	0.000385409	0.045007	chr2	lncRNA
ENSG00000248334	WHAMMP2	366.042	-2.48966	0.656685	-3.79126	0.000149887	0.0228755	chr15	transcribed_unprocessed_pseudogene
ENSG00000164466	SFXN1	10074.3	-2.5019	0.678987	-3.68475	0.000228924	0.030874	chr5	protein_coding
ENSG00000288986	NA	38.8374	-2.50667	0.728252	-3.44204	0.000577347	0.0593726	NA	NA
ENSG00000188396	TCTEX1D4	294.192	-2.51075	0.637182	-3.9404	8.13454e-05	0.0149845	chr1	protein_coding
ENSG00000005381	MPO	23009.3	-2.54063	0.574575	-4.42175	9.79051e-06	0.003678	chr17	protein_coding
ENSG00000142621	FHAD1	187.944	-2.56718	0.71776	-3.57665	0.000348028	0.0424618	chr1	protein_coding
ENSG00000221676	RNU6ATAC	111.557	-2.58588	0.72427	-3.57033	0.000356535	0.0427147	chr9	snRNA
ENSG00000270133	AC025766.1	25.1233	-2.59583	0.791688	-3.27885	0.00104231	0.0873247	chr5	lncRNA
ENSG00000116991	SIPA1L2	2111.95	-2.6034	0.74161	-3.51047	0.000447308	0.050319	chr1	protein_coding
ENSG00000174946	GPR171	190.92	-2.60625	0.698155	-3.73306	0.000189169	0.0273053	chr3	protein_coding
ENSG00000236204	LINC01376	50.8609	-2.65117	0.705667	-3.75697	0.00017198	0.0255951	chr2	lncRNA
ENSG00000163803	PLB1	354.34	-2.71032	0.828445	-3.27157	0.00106951	0.0889813	chr2	protein_coding
ENSG00000185664	PMEL	58.0279	-2.73489	0.836675	-3.26876	0.00108021	0.0895603	chr12	protein_coding
ENSG00000141748	ARL5C	111.396	-2.76049	0.695629	-3.96834	7.23757e-05	0.0137635	chr17	protein_coding
ENSG00000254288	AC087672.2	71.3722	-2.76711	0.804713	-3.43863	0.000584673	0.0594983	chr8	lncRNA
ENSG00000118307	CFAP94	45.2239	-2.79581	0.75824	-3.68724	0.000226702	0.030874	chr12	protein_coding
ENSG00000224977	LINC02776	178.585	-2.80222	0.568581	-4.92844	8.28874e-07	0.000601838	chr1	lncRNA
ENSG00000230731	AL589745.1	316.13	-2.85886	0.858087	-3.33166	0.000863289	0.076822	chr13	lncRNA
ENSG00000184916	JAG2	928.198	-2.88448	0.694807	-4.15148	3.30335e-05	0.00818205	chr14	protein_coding
ENSG00000249241	LINC02265	71.5152	-2.91602	0.82068	-3.55317	0.00038062	0.0447061	chr4	lncRNA
ENSG00000236939	BAALC-AS2	92.8804	-2.96717	0.689222	-4.3051	1.6691e-05	0.00547854	chr8	lncRNA
ENSG00000289333	NA	391.54	-2.97627	0.644736	-4.61627	3.90694e-06	0.00197265	NA	NA
ENSG00000074211	PPP2R2C	146.764	-2.97985	0.715803	-4.16294	3.14174e-05	0.0081499	chr4	protein_coding
ENSG00000261002	AC036103.1	23.9269	-2.99154	0.929059	-3.21997	0.00128206	0.0978327	chr15	lncRNA
ENSG00000245954	LINC02273	435.145	-3.00154	0.890198	-3.37177	0.000746863	0.0693627	chr4	lncRNA
ENSG00000288835	NA	103.805	-3.00809	0.691445	-4.35044	1.35866e-05	0.0045215	NA	NA
ENSG00000178878	APOLD1	4086.9	-3.01162	0.701992	-4.2901	1.78595e-05	0.00576098	chr12	protein_coding
ENSG00000280155	AL021408.2	350.693	-3.01774	0.692275	-4.35916	1.3056e-05	0.0045215	chr6	TEC
ENSG00000196569	LAMA2	172.006	-3.01782	0.67905	-4.44418	8.82287e-06	0.00346565	chr6	protein_coding
ENSG00000259269	AC109630.1	23.8511	-3.03184	0.900973	-3.36507	0.000765236	0.0705224	chr15	lncRNA
ENSG00000107338	SHB	236.721	-3.03715	0.86718	-3.50234	0.000461199	0.0510052	chr9	protein_coding
ENSG00000260930	LINC01416	26.2411	-3.08106	0.94499	-3.26042	0.00111249	0.0906677	chr18	lncRNA
ENSG00000182575	NXPH3	27.1327	-3.08815	0.864823	-3.57084	0.000355835	0.0427147	chr17	protein_coding
ENSG00000280177	AC004408.2	156.954	-3.13498	0.57618	-5.44099	5.29866e-08	6.40709e-05	chr17	TEC
ENSG00000278969	AC026310.2	33.0608	-3.13877	0.948321	-3.30982	0.000933552	0.0804634	chr12	TEC
ENSG00000174944	P2RY14	1415.2	-3.21936	0.465942	-6.90936	4.86858e-12	5.8328e-08	chr3	protein_coding
ENSG00000105227	PRX	1060.3	-3.2196	0.712685	-4.51756	6.25569e-06	0.00277579	chr19	protein_coding
ENSG00000235865	GSN-AS1	69.8472	-3.22273	0.732709	-4.39837	1.09068e-05	0.00395965	chr9	lncRNA
ENSG00000070159	PTPN3	213.649	-3.2334	0.594447	-5.43934	5.34793e-08	6.40709e-05	chr9	protein_coding
ENSG00000197588	KLKP1	107.904	-3.24369	0.75844	-4.27679	1.89607e-05	0.00595398	chr19	transcribed_unprocessed_pseudogene
ENSG00000261889	AC108134.2	327.338	-3.27625	0.983775	-3.33029	0.000867571	0.076822	chr16	lncRNA
ENSG00000287970	AC245164.2	24.1985	-3.30581	0.876823	-3.77022	0.000163106	0.0245798	chr8	lncRNA
ENSG00000287302	AL133477.2	71.3245	-3.33007	0.707524	-4.70665	2.51821e-06	0.00131172	chr9	lncRNA
ENSG00000251835	RNU6ATAC32P	31.4362	-3.33721	1.00353	-3.32548	0.000882677	0.0774719	chr8	snRNA
ENSG00000224650	IGHV3-74	192.43	-3.33972	0.699512	-4.77436	1.80278e-06	0.00113675	chr14	IG_V_gene
ENSG00000207513	RNU1-3	24.7524	-3.35254	0.99844	-3.35778	0.000785714	0.0718568	chr1	snRNA
ENSG00000109906	ZBTB16	2236.52	-3.42142	0.809302	-4.22761	2.36182e-05	0.00673708	chr11	protein_coding
ENSG00000152785	BMP3	403.721	-3.42934	0.97682	-3.51072	0.000446894	0.050319	chr4	protein_coding
ENSG00000154898	CCDC144CP	1209.52	-3.4837	1.03515	-3.36539	0.000764345	0.0705224	chr17	transcribed_processed_pseudogene
ENSG00000234197	ETV5-AS1	42.408	-3.49446	1.05168	-3.32276	0.000891325	0.0779454	chr3	lncRNA
ENSG00000267327	AC009271.1	46.6399	-3.50174	1.01012	-3.46667	0.000526954	0.0560249	chr18	lncRNA
ENSG00000265485	LINC01915	44.9501	-3.52018	0.91631	-3.84169	0.000122188	0.0197821	chr18	lncRNA
ENSG00000269662	BNIP3P39	227.364	-3.52178	0.986796	-3.56891	0.000358474	0.0427333	chr19	processed_pseudogene
ENSG00000116016	EPAS1	1721.18	-3.52803	0.504031	-6.99962	2.5665e-12	5.8328e-08	chr2	protein_coding
ENSG00000232490	OSBPL10-AS1	14.7763	-3.60488	1.06589	-3.38205	0.000719478	0.0670795	chr3	lncRNA
ENSG00000240403	KIR3DL2	29.8029	-3.66742	1.13964	-3.21805	0.00129066	0.0978659	chr19	protein_coding
ENSG00000166250	CLMP	22.0451	-3.69951	0.919963	-4.02137	5.78617e-05	0.0123358	chr11	protein_coding
ENSG00000167751	KLK2	71.911	-3.75157	0.889152	-4.21926	2.45102e-05	0.00682894	chr19	protein_coding
ENSG00000229531	RABGAP1L-AS1	23.4949	-3.75728	0.919313	-4.08705	4.36885e-05	0.0100656	chr1	lncRNA
ENSG00000241135	LINC00881	52.8846	-3.76722	0.851688	-4.42324	9.72321e-06	0.003678	chr3	lncRNA
ENSG00000187634	SAMD11	33.3391	-3.85703	0.886379	-4.35144	1.35246e-05	0.0045215	chr1	protein_coding
ENSG00000236700	LINC01010	26.4572	-3.87147	1.02524	-3.77616	0.000159265	0.0241529	chr6	lncRNA
ENSG00000241544	LINC02029	28.0047	-3.953	1.04994	-3.76497	0.000166566	0.0249443	chr3	lncRNA
ENSG00000076706	MCAM	1646	-3.96	0.998422	-3.96625	7.30111e-05	0.013775	chr11	protein_coding
ENSG00000172379	ARNT2	388.896	-4.01582	1.12304	-3.57584	0.000349108	0.0424618	chr15	protein_coding
ENSG00000011105	TSPAN9	269.143	-4.02684	0.665507	-6.05078	1.44144e-09	4.3173e-06	chr12	protein_coding
ENSG00000249815	AC004704.1	190.769	-4.05459	0.619575	-6.54414	5.9838e-11	2.86756e-07	chr4	lncRNA
ENSG00000262833	AC016245.1	47.3416	-4.07523	1.04923	-3.88403	0.000102738	0.017336	chr17	lncRNA
ENSG00000281491	DNAJB5-DT	22.609	-4.08463	0.906004	-4.5084	6.53177e-06	0.00282086	chr9	lncRNA
ENSG00000119660	DPPA5P4	34.5053	-4.15627	0.900815	-4.61391	3.95171e-06	0.00197265	chr14	processed_pseudogene
ENSG00000165810	BTNL9	1231.53	-4.17533	0.984082	-4.24287	2.2068e-05	0.0064579	chr5	protein_coding
ENSG00000287886	AC005914.1	51.5513	-4.20487	1.02511	-4.10189	4.09788e-05	0.00958716	chr20	lncRNA
ENSG00000092051	JPH4	37.3928	-4.22816	0.841664	-5.02357	5.07198e-07	0.00037978	chr14	protein_coding
ENSG00000146197	SCUBE3	103.301	-4.23244	0.947298	-4.4679	7.89895e-06	0.00315445	chr6	protein_coding
ENSG00000168334	XIRP1	2203.48	-4.24238	1.22437	-3.46495	0.000530324	0.0560249	chr3	protein_coding
ENSG00000211698	TRGV4	38.8933	-4.24485	1.17706	-3.60631	0.000310585	0.0387302	chr7	TR_V_gene
ENSG00000132329	RAMP1	181.175	-4.30496	1.13382	-3.79686	0.000146539	0.0226531	chr2	protein_coding
ENSG00000185442	FAM174B	590.655	-4.3134	0.942542	-4.57635	4.73156e-06	0.00226746	chr15	protein_coding
ENSG00000250413	SLC2A9-AS1	18.2859	-4.33086	1.06655	-4.06062	4.89432e-05	0.0110635	chr4	lncRNA
ENSG00000165474	GJB2	203.989	-4.34113	1.02864	-4.22026	2.44021e-05	0.00682894	chr13	protein_coding
ENSG00000227619	AL391056.1	19.1527	-4.37146	1.18588	-3.68624	0.000227588	0.030874	chr9	lncRNA
ENSG00000006071	ABCC8	14.018	-4.38825	1.31895	-3.32707	0.000877632	0.0773123	chr11	protein_coding
ENSG00000223764	LINC02593	25.0668	-4.42722	1.22327	-3.61915	0.00029557	0.0380761	chr1	lncRNA
ENSG00000223460	GAPDHP69	163.029	-4.45394	0.98975	-4.50007	6.79321e-06	0.00282086	chr13	processed_pseudogene
ENSG00000158125	XDH	40.1845	-4.46999	1.25195	-3.57043	0.000356397	0.0427147	chr2	protein_coding
ENSG00000228065	LINC01515	217.114	-4.54316	1.1442	-3.97061	7.16874e-05	0.0137635	chr10	lncRNA
ENSG00000225613	LINCMD1	8.62092	-4.58347	1.39627	-3.28265	0.00102836	0.0867621	chr6	lncRNA
ENSG00000248896	AC105001.1	39.6438	-4.5893	1.01873	-4.50492	6.63978e-06	0.00282086	chr8	lncRNA
ENSG00000278099	RNVU1-2A	150.42	-4.59552	0.899532	-5.1088	3.24218e-07	0.00027745	chr1	snRNA
ENSG00000286381	AL078622.1	58.7046	-4.5977	0.968326	-4.74809	2.05343e-06	0.00117148	chr22	lncRNA
ENSG00000187783	TMEM72	97.5147	-4.66848	1.01843	-4.58401	4.56143e-06	0.00223054	chr10	protein_coding
ENSG00000057704	TMCC3	1426.4	-4.73019	1.19022	-3.97422	7.06108e-05	0.0137635	chr12	protein_coding
ENSG00000279243	LINC02736	15.5692	-4.73782	1.1554	-4.10058	4.12118e-05	0.00958716	chr11	lncRNA
ENSG00000145198	VWA5B2	17.4102	-4.74222	1.45694	-3.25492	0.00113423	0.0911988	chr3	protein_coding
ENSG00000239570	SETP11	43.5497	-4.75758	1.31246	-3.62492	0.000289051	0.037641	chr3	processed_pseudogene
ENSG00000234948	LINC01524	11.2185	-4.89047	1.45964	-3.35046	0.000806788	0.0732252	chr20	lncRNA
ENSG00000105538	RASIP1	176.024	-4.90413	1.21941	-4.02171	5.77771e-05	0.0123358	chr19	protein_coding
ENSG00000166073	GPR176	5356.14	-4.9181	0.765259	-6.42672	1.3039e-10	5.20714e-07	chr15	protein_coding
ENSG00000164283	ESM1	71.3985	-4.91844	1.15824	-4.24648	2.17153e-05	0.0064579	chr5	protein_coding
ENSG00000289526	NA	178.961	-4.98037	1.27408	-3.90899	9.2681e-05	0.0159794	NA	NA
ENSG00000172986	GXYLT2	48.97	-4.99977	0.968652	-5.16158	2.44874e-07	0.000217312	chr3	protein_coding
ENSG00000215196	BASP1-AS1	109.978	-5.07626	1.35459	-3.74746	0.000178633	0.0262591	chr5	lncRNA
ENSG00000225156	AC012354.1	14.0382	-5.11641	1.29993	-3.93592	8.28782e-05	0.0150443	chr2	lncRNA
ENSG00000231898	MYO3B-AS1	9.3338	-5.16662	1.40234	-3.68427	0.000229355	0.030874	chr2	lncRNA
ENSG00000261739	GOLGA8S	44.7179	-5.2078	0.960974	-5.41929	5.98351e-08	6.55983e-05	chr15	protein_coding
ENSG00000286273	AC078816.1	84.2777	-5.22905	1.2269	-4.26202	2.0259e-05	0.00621366	chr3	lncRNA
ENSG00000286849	AC009152.6	14.3538	-5.35526	1.42832	-3.74933	0.000177308	0.0262251	chr16	lncRNA
ENSG00000277918	RNVU1-28	261.371	-5.36241	0.86533	-6.19695	5.75693e-10	1.9706e-06	chr1	snRNA
ENSG00000259439	LINC01833	36.6195	-5.5488	1.44636	-3.83637	0.000124864	0.0199457	chr2	lncRNA
ENSG00000087494	PTHLH	32.1058	-5.60112	1.17236	-4.77764	1.77363e-06	0.00113675	chr12	protein_coding
ENSG00000231983	LINC00415	107.85	-5.72792	1.03369	-5.54126	3.0031e-08	4.32168e-05	chr13	lncRNA
ENSG00000180730	SHISA2	5384.4	-5.8664	1.09557	-5.35467	8.57146e-08	8.55753e-05	chr13	protein_coding
ENSG00000144893	MED12L	4423.8	-5.95591	1.09926	-5.41812	6.02296e-08	6.55983e-05	chr3	protein_coding
ENSG00000142627	EPHA2	77.4727	-5.99453	1.27278	-4.70978	2.4799e-06	0.00131172	chr1	protein_coding
ENSG00000164035	EMCN	33.6778	-6.12333	1.47686	-4.14619	3.38059e-05	0.00818205	chr4	protein_coding
ENSG00000152463	OLAH	18.3872	-6.17786	1.48503	-4.1601	3.18112e-05	0.0081499	chr10	protein_coding
ENSG00000286033	CR381670.2	18.0166	-6.3105	1.84297	-3.4241	0.000616842	0.0608237	chr21	lncRNA
ENSG00000129204	USP6	742.383	-6.38183	1.17292	-5.44097	5.29921e-08	6.40709e-05	chr17	protein_coding
ENSG00000287069	AC061958.1	28.5765	-6.5442	1.62165	-4.03553	5.4479e-05	0.0120868	chr3	lncRNA
ENSG00000138083	SIX3	40.8999	-6.61475	0.992569	-6.66427	2.65987e-11	1.59333e-07	chr2	protein_coding
ENSG00000263551	AP000829.1	31.348	-6.63612	1.59655	-4.15652	3.23125e-05	0.0081499	chr18	lncRNA
ENSG00000139364	TMEM132B	108.098	-6.79629	1.1421	-5.95069	2.67022e-09	5.81647e-06	chr12	protein_coding
ENSG00000184144	CNTN2	21.2333	-6.868	1.71397	-4.00707	6.1476e-05	0.0125808	chr1	protein_coding
ENSG00000254292	IGKV2D-14	12.1262	-6.89595	1.53861	-4.48194	7.3966e-06	0.0030039	chr2	IG_V_pseudogene
ENSG00000272566	AF250324.1	8.79482	-7.16427	1.75709	-4.07735	4.55513e-05	0.0103948	chr4	lncRNA
ENSG00000270839	AC091393.1	9.04756	-7.21163	1.73782	-4.14981	3.32746e-05	0.00818205	chr5	processed_pseudogene
ENSG00000259276	AC087286.1	10.3432	-7.39906	1.67361	-4.42101	9.82397e-06	0.003678	chr15	lncRNA
ENSG00000211976	IGHV3-73	852.25	-7.40588	1.25949	-5.88007	4.10101e-09	7.78485e-06	chr14	IG_V_gene
ENSG00000236502	SIX3-AS1	12.5626	-7.68173	1.58127	-4.85795	1.18608e-06	0.000789435	chr2	lncRNA
ENSG00000200997	RNVU1-34	172.187	-7.95211	1.43602	-5.53762	3.06617e-08	4.32168e-05	chr17	snRNA
ENSG00000223631	LINC01120	19.3971	-8.3134	1.64168	-5.06396	4.10629e-07	0.000331468	chr2	lncRNA
ENSG00000233928	AL591501.1	282.619	-11.4515	3.29209	-3.47851	0.000504216	0.0549217	chrX	lncRNA
ENSG00000287700	AL591378.1	397.56	-11.9437	3.20759	-3.72357	0.000196426	0.028183	chrX	lncRNA
ENSG00000282842	FRG2EP	63.8379	-24.4328	4.08115	-5.98674	2.14089e-09	5.69977e-06	chr20	unprocessed_pseudogene
*Comparison included relapsed (breakpoints in introns 6 and 7 of the DNMT3B gene) VS non-relapsed (breakpoints in introns 1 and 23 of the DNMT3B gene) primary patient samples.

## Sheet: Supplementary Table S6
Supplementary Table 6 - Sequencing metrics of the NGS approaches used for DNMT3B-rearranged and ETV6::RUNX1-positive cases.
Patient	Number of reads (whole transcriptome sequencing)	Average sequencing coverage (whole genome bisulfite sequencing)	Average sequencing coverage (whole genome sequencing)
DCGP004	233718806	42.9599	49.2144
DCGP021	269915736	31.2782	52.1142
DCGP012	253451308	44.8777	49.7103
DCGP018	333697570	45.0571	47.6628
DCGP020	248080408	40.6443	49.2403
DCGP023	268813234	39.31	49.6627
ETRUGP001	241716056	45.1871	Not applicable
ETRUGP002	243731052	49.4469	Not applicable
ETRUGP003	243731052	40.1321	Not applicable
ETRUGP004	242507950	44.7384	Not applicable
